# Supplementary material for: De novo-designed ribozyme-controlled riboregulator for cell-free diagnostics
Source: Nat Commun. 2026 Apr 8;17:6189. doi: 10.1038/s41467-026-71684-6 (PMC13369928; doi:10.1038/s41467-026-71684-6)
Supplement: Supplementary file 4 — Supplementary Data 1 [file 41467_2026_71684_MOESM4_ESM.xlsx]

## Sheet: Sheet1
Supplementary Data. 1 | Nucleic acid sequences.
Name	Sequences (5’-3’)	Description
IRS 10	GUUUCCCGGAAAGCCGGAGAUCAG	The IRS complementary to the 5' end of HH15 ribozyme, with the complementary sequence marked in blue.
IRS 11-1	GUUUCCCGGAAAGCCGGACAUCAG
IRS 12-1	GUUUCCCGGAAAGCCGGUCAUCAG
IRS 13-1	GUUUCCCGGAAAGCCGCUCAUCAG
IRS 14-1	GUUUCCCGGAAAGCCCCUCAUCAG
IRS 15-1	GUUUCCCGGAAAGCGCCUCAUCAG
IRS 16-1	GUUUCCCGGAAAGGGCCUCAUCAG
IRS 17-1	GUUUCCCGGAAACGGCCUCAUCAG
IRS 18-1	GUUUCCCGGAAUCGGCCUCAUCAG
IRS 19-1	GUUUCCCGGAUUCGGCCUCAUCAG
IRS 20-1	GUUUCCCGGUUUCGGCCUCAUCAG
IRS 21-1	GUUUCCCGCUUUCGGCCUCAUCAG
IRS 22-1	GUUUCCCCCUUUCGGCCUCAUCAG
IRS 23-1	GUUUCCGCCUUUCGGCCUCAUCAG
IRS 11-2	GUUUCCCGGAAACCCGGAGAUCAG	The IRS complementary to the middle of HH15 ribozyme, with the complementary sequence marked in green.
IRS 12-2	GUUUCCCGGAAUCCCGGAGAUCAG
IRS 13-2	GUUUCCCGGAAUCGCGGAGAUCAG
IRS 14-2	GUUUCCCGGAUUCGCGGAGAUCAG
IRS 15-2	GUUUCCCGGAUUCGGGGAGAUCAG
IRS 16-2	GUUUCCCGGUUUCGGGGAGAUCAG
IRS 17-2	GUUUCCCGGUUUCGGCGAGAUCAG
IRS 18-2	GUUUCCCGCUUUCGGCGAGAUCAG
IRS 19-2	GUUUCCCGCUUUCGGCCAGAUCAG
IRS 20-2	GUUUCCCCCUUUCGGCCAGAUCAG
IRS 21-2	GUUUCCCCCUUUCGGCCUGAUCAG
IRS 22-2	GUUUCCGCCUUUCGGCCUGAUCAG
IRS 23-2	GUUUCAGCCUUUCGGCCUCAUCAG
IRS 11-3	GUUUCGCGGAAAGCCGGAGAUCAG	The IRS complementary to the 3' end of HH15 ribozyme, with the complementary sequence marked in purple.
IRS 12-3	GUUUCGGGGAAAGCCGGAGAUCAG
IRS 13-3	GUUUCGGCGAAAGCCGGAGAUCAG
IRS 14-3	GUUUCGGCCAAAGCCGGAGAUCAG
IRS 15-3	GUUUCGGCCUAAGCCGGAGAUCAG
IRS 16-3	GUUUCGGCCUUAGCCGGAGAUCAG
IRS 17-3	GUUUCGGCCUUUGCCGGAGAUCAG
IRS 18-3	GUUUCGGCCUUUCCCGGAGAUCAG
IRS 19-3	GUUUCGGCCUUUCGCGGAGAUCAG
IRS 20-3	GUUUCGGCCUUUCGGGGAGAUCAG
IRS 21-3	GUUUCGGCCUUUCGGCGAGAUCAG
IRS 22-3	GUUUCGGCCUUUCGGCCAGAUCAG
IRS 23-3	GUUUCGGCCUUUCGGCCUGAUCAG
HH15 ribozyme	GGCGACCCUGAUGAGGCCGAAAGGCCGAAACGGU	HH15 ribozyme and its substrate
HH15 ribozyme substrate	/FAM/ACCGUAGGUUGCC/BHQ1/
IRS 18-1(DNA sequence)	GTTTCCCGGAATCGGCCTCATCAG	Comparison of inhibition ability of IRS between DNA and RNA
IRS 18-2(DNA sequence)	GTTTCCCGCTTTCGGCGAGATCAG
IRS 18-3(DNA sequence)	GTTTCGGCCTTTCCCGGAGATCAG
ribozyme-substrate	GGCGACCCUGAUGAGGCCGAAAGGCCGAAACGGUCUCUAUCAUCCCACCGUAGGUUGCC	Molecular dynamics simulation of target, IRS18-1 and HH15
IRS	UCUCGGCUUUGAGGGGGCCUGACGGGAUGAUAGAGUGGGUUUCCCGGAAUCGGCCUCAUCAG
target	CUCUAUCAUCCCGUCAGGCCCCCUCAAAGCCGAGA
HiBiT switch	UCUCCUCUGGCGACCCUGAUGAGGCCGAAAGGCCGAAACGGUCUCUAUCAUCCCACCGUAGGUUGCCAGAACAGAGGAGAUAAAGAUGGUGAGCGGCUGGCGGCUGUUCAAGAAGAUUAGC	Molecular dynamics simulation of TRACKer
IRS	UCUCGGCUUUGAGGGGGCCUGACGGGAUGAUAGAGUGGGUUUCCCGGAAUCGGCCUCAUCAG
target	CUCUAUCAUCCCGUCAGGCCCCCUCAAAGCCGAGA
HiBiT switch	UCUCCUCUGGCGACCCUGAUGAGGCCGAAAGGCCGAAACGGUCUCUAUCAUCCCACCGUAGGUUGCCAGAACAGAGGAGAUAAAGAUGGUGAGCGGCUGGCGGCUGUUCAAGAAGAUUAGC	A strand containing RBS*, ribozyme, linker, substrate, RBS, and HiBiT genes, combined with IRS to form TRACKer
Flag-His switch	UCUCCUCUGGCGACCCUGAUGAGGCCGAAAGGCCGAAACGGUCUCUAUCAUCCCACCGUAGGUUGCCAGAACAGAGGAGAUAAAGaugGAUUACAAAGACCACGAUGGUGACUACAAAGACCAUGAUAUAGAUUACAAGGAUGAUGAUGAUAAAUUACCACCCUUAAGUGCUAUCUUUGUUGUUACAACACAUCAUCACCAUCACCAC	A strand containing RBS*, ribozyme, linker, substrate, RBS, and Flag-His genes, combined with IRS to form TRACKer-LFA
FluA	CUCUAUCAUCCCGUCAGGCCCCCUCAAAGCCGAGA	Target sequence used in Fig 3
FluB	CCAAGCAACAAACGAACCCGAAAUCCAUCUCCAGA
RSV	GAUACUCCUAAUUAUGAUGUGCAGAAACACAUCAA
HPIV	AAUUGAUCAUACAGACAUAACAUUCGGAGCCGAGG
HrV	UACUCCCUUUCCCAAAUGUAACUUAGAAGCAAAGC
SARS-CoV-2	AAACUGUCACUAAGAAAUCUGCUGCUGAGGCUUCU
FluA single nucleotide mismatch-1	CUCUAUAAUCCCGUCAGGCCCCCUCAAAGCCGAGA	FluA variants with single base mutations for detecting the specificity of TRACKer. The mutated base is marked in red.
FluA single nucleotide mismatch-2	CUCUAUCAUCCCGACAGGCCCCCUCAAAGCCGAGA
FluA single nucleotide mismatch-3	CUCUAUCAUCCCGUCAGGCCACCUCAAAGCCGAGA
FluA single nucleotide mismatch-4	CUCUAUCAUCCCGUCAGGCCCCCUCAAUGCCGAGA
FluA single nucleotide mismatch-5	CUCUAUCAUCCCGUCAGGCCCCCUCAAAGCCGAGU
HiBiT switch	UCUCCUCUGGCGACCCUGAUGAGGCCGAAAGGCCGAAACGGUCUCUAUCAUCCCACCGUAGGUUGCCAGAACAGAGGAGAUAAAGAUGGUGAGCGGCUGGCGGCUGUUCAAGAAGAUUAGC	The sequence of denaturing gel electrophoresis in supplementary Fig. 10
IRS18-1 that can recognize FluA	UCUCGGCUUUGAGGGGGCCUGACGGGAUGAUAGAG GUUUCCCGGAAUCGGCCUCAUCAG
FluA	CUCUAUCAUCCCGUCAGGCCCCCUCAAAGCCGAGA
