# Supplementary material for: De novo-designed ribozyme-controlled riboregulator for cell-free diagnostics
Source: Nat Commun. 2026 Apr 8;17:6189. doi: 10.1038/s41467-026-71684-6 (PMC13369928; doi:10.1038/s41467-026-71684-6)
Supplement: Supplementary file 5 — Supplementary Data 2 [file 41467_2026_71684_MOESM5_ESM.xlsx]

## Sheet: Sheet1
Supplementary Data. 2 | Gene information of respiratory virus target.
FluA-M1 gene：(36-70bp)	ATGAGTCTTCTAACCGAGGTCGAAACGTACGTACTCTCTATCATCCCGTCAGGCCCCCTCAAAGCCGAGATCGCACAGAGACTTGAAGATGTCTTTGCAGGGAAGAACACTGATCTTGAGGTTCTCATGGAATGGCTAAAGACAAGACCAATCCTGTCACCTCTGACTAAGGGGATTTTAGGATTTGTGTTCACGCTCACCGTGCCCAGTGAGCGAGGACTGCAGCGTAGACGCTTTGTCCAAAATGCCCTTAATGGGAACGGGGATCCAAATAACATGGACAAAGCAGTTAAACTGTATAGGAAGCTCAAGAGGGAGATAACATTCCATGGGGCCAAAGAAATCTCACTCAGTTATTCTGCTGGTGCACTTGCCAGTTGTATGGGCCTCATATACAAC…
FluB-NP gene：(121-155bp)	ATGTCCAACATGGATATTGACAGTATAAATACCGGAACAATCGATAAAACACCAGAAGAACTGACTCCCGGAACCAGTGGGGCAACCAGACCAATCATCAAGCCAGCAACCCTTGCTCCGCCAAGCAACAAACGAACCCGAAATCCATCTCCAGAAAGGACAACCACAAGCAGTGAAACCGATATCGGAAGGAAAATCCAAAAGAAACAAACCCCAACAGAGATAAAGAAGAGCGTCTACAAAATGGTGGTAAAACTGGGTGAATTCTACAACCAGATGATGGTCAAAGCTGGACTTAATGATGACATGGAAAGGAATCTAATTCAAAATGCACAAGCTGTGGAGAGAATCCTATTGGCTGCAACTGATGACAAGAAAACTGAATACCAAAAGAAAAGG…
RSV-N gene:(100-134bp)	ATGGCTCTTAGCAAAGTCAAGTTGAATGATACACTCAACAAAGATCAACTTCTGTCATCCAGCAAATACACCATCCAACGGAGCACAGGAGATAGTATTGATACTCCTAATTATGATGTGCAGAAACACATCAATAAGTTATGTGGCATGTTATTAATCACAGAAGATGCTAATCATAAATTCACTGGGTTAATAGGTATGTTATATGCGATGTCTAGGTTAGGAAGAGAAGACACCATAAAAATACTCAGAGATGCGGGATATCATGTAAAAGCAAATGGAGTAGATGTAACAACACATCGTCAAGACATTAATGGAAAAGAAATGAAATTTGAAGTGTTAACATTGGCAAGCTTAACAACTGAAATTCAAATCAACATTGAGATAGAATCTAGAAAA…
HPIV-N gene：(1260-1294bp)	ATGGCTGGGCTACTAAGTACTTTTGACACATTTAGTTCCAGGAGAAGTGAGAGCATCAATAAGTCTGGCGGAGGAGCAATTATACCTGGTCAAAGAAGTACAGTTTCTGTCTTCATATTAGGCCCGAGTGTGACAGATGATGCAGATAAATTATTAATAGCAACCACTTTCTTAGCTCACTCATTGGACACAGATAAACAACACTCTCAAAGAGGAGGATTTTTAGTATCACTCCTTGCAATGGCCATACGTAGTCCGGAATTATATCTCACTACAAACGGTGTCAATGCTGATGTCAAGTATGTGATATATAATATAGAGAGAGATCCTAAAAGAACAAAAACAGATGGGTTCATTGTCAAAACGAGAGACATGGAGTATGAAAGAACCACAGAGTGG…
SARS-CoV-2-N gene:(731-765bp)	ATGTCTGATAATGGACCCCAAAATCAGCGAAATGCACCCCGCATTACGTTTGGTGGACCCTCAGATTCAACTGGCAGTAACCAGAATGGAGAACGCAGTGGGGCGCGATCAAAACAACGTCGGCCCCAAGGTTTACCCAATAATACTGCGTCTTGGTTCACCGCTCTCACTCAACATGGCAAGGAAGACCTTAAATTCCCTCGAGGACAAGGCGTTCCAATTAACACCAATAGCAGTCCAGATGACCAAATTGGCTACTACCGAAGAGCTACCAGACGAATTCGTGGTGGTGACGGTAAAATGAAAGATCTCAGTCCAAGATGGTATTTCTACTACCTAGGAACTGGGCCAGAAGCTGGACTTCCCTATGGTGCTAACAAAGACGGCATCATATGGGTT…
HrV-5’UTR:(87-121bp)	TTAAAACTGGATCTGGGTTGTTCCCACCCAGATCACCTACATGGTGTTGTACACTATTATTACGGTAATCTTGTACGCCAGTTTTATACTCCCTTTCCCAAATGTAACTTAGAAGCAAAGCAAACTGATCAATAGGGGACAATCATCCAGATTGTCAAAGATCAAGCACTTCTGTTTCCCCGGTCAAAGTTGATATGCTCCACAAGGGCAAAAACAACTGAGATCGTTATCCGCAAGATGCCTACGCAAAGCCTAGTAATACATTGAAAGATACTTGGTTGGTCGCTCAGCTGTTAACCCAACAGTAGACCTGGTAGATGAGGCTAGAGATTCCCCTCCGGCGACGGAGTTCTAGCCTGCGTGGCTGCCTGCACACCCACTGGGTGTGAAGCCAAGTAT…
