# Supplementary material for: De novo-designed ribozyme-controlled riboregulator for cell-free diagnostics
Source: Nat Commun. 2026 Apr 8;17:6189. doi: 10.1038/s41467-026-71684-6 (PMC13369928; doi:10.1038/s41467-026-71684-6)
Supplement: Supplementary file 7 — Source Data [file 41467_2026_71684_MOESM7_ESM.xlsx]

## Sheet: Fig 2b
Fig.2b Gibbs free energy changes of IRS (different complementary base numbers) binding to HH15 and the target
Complementary bases	IRS+HH15			IRS+Target
10	-61.17	-61.17	-61.17	-97.35	-97.35	-97.35
11	-59.96	-60.77	-61.17	-93.15	-97.39	-97.35
12	-62.63	-61.34	-61.6	-93.15	-97.52	-97.78
13	-58.98	-61.34	-62.81	-93.13	-97.52	-99.4
14	-61.37	-61.34	-64.48	-93.34	-97.52	-97.97
15	-63.18	-63.37	-66.26	-90.39	-99.55	-97.97
16	-66.56	-63.37	-68.27	-94.73	-99.55	-97.97
17	-69.21	-61.71	-68.91	-92.5	-97.52	-97.71
18	-71.22	-63.65	-68.39	-91.35	-96.54	-94.28
19	-73.23	-68.88	-71.15	-91.35	-91.28	-96.77
20	-75.04	-73.19	-74.84	-91.35	-90.46	-94.29
21	-76.98	-77.29	-78.76	-90.37	-90.41	-97.57
22	-81.3	-81.74	-83.98	-90.41	-92.44	-98.18
23	-85.75	-85.75	-88.08	-92.06	-92.06	-97.07
24	-92.09	-92.09	-92.09	-94.41	-94.41	-94.41

## Sheet: Fig 2c
Fig 2c Evaluation of the influence of the quantity and arrangement of complementary bases in the IRS on ribozyme inhibition.
10 GUUUCCCGGAAAGCCGGAGAUCAG	11-1 GUUUCCCGGAAAGCCGGACAUCAG	11-2 GUUUCCCGGAAAGCCGGAGAUCAG	11-3 GUUUCCCGGAAAGCCGGAGAUCAG	12-1 GUUUCCCGGAAAGCCGGUCAUCAG	12-2 GUUUCCCGGAAUCCCGGAGAUCAG	12-3 GUUUCGGGGAAAGCCGGAGAUCAG	13-1 GUUUCCCGGAAAGCCGCUCAUCAG	13-2 GUUUCCCGGAAUCGCGGAGAUCAG	13-3 GUUUCGGCGAAAGCCGGAGAUCAG	14-1 GUUUCCCGGAAAGCCCCUCAUCAG	14-2 GUUUCCCGGAUUCGCGGAGAUCAG	14-3 GUUUCGGCCAAAGCCGGAGAUCAG	15-1 GUUUCCCGGAAAGCGCCUCAUCAG	15-2 GUUUCCCGGAUUCGGGGAGAUCAG	15-3 GUUUCGGCCUAAGCCGGAGAUCAG	16-1 GUUUCCCGGAAAGGGCCUCAUCAG	16-2 GUUUCCCGGUUUCGGGGAGAUCAG	16-3 GUUUCGGCCUUAGCCGGAGAUCAG	17-1 GUUUCCCGGAAACGGCCUCAUCAG	17-2 GUUUCCCGGUUUCGGCGAGAUCAG	17-3 GUUUCGGCCUUUGCCGGAGAUCAG	18-1 GUUUCCCGGAAUCGGCCUCAUCAG	18-2 GUUUCCCGCUUUCGGCGAGAUCAG	18-3 GUUUCGGCCUUUCCCGGAGAUCAG
0.9354	0.6082	0.6954	0.6623	0.6875	0.8145	0.7738	0.6634	0.7034	0.6878	0.6634	0.6759	0.6651	0.646	0.7212	0.6446	0.461	0.5804	0.6148	0.3972	0.4331	0.463	0.115	0.133	0.1303
0.8717	0.6223	0.7017	0.6663	0.7067	0.8244	0.7791	0.6809	0.7139	0.6913	0.6809	0.6838	0.6692	0.7706	0.7364	0.6783	0.5642	0.512	0.6413	0.4064	0.4453	0.4018	0.0984	0.1318	0.1494
0.9561	0.6477	0.705	0.6895	0.7365	0.827	0.8148	0.7093	0.7158	0.7176	0.7093	0.6863	0.6966	0.6999	0.7378	0.6949	0.4907	0.6189	0.6764	0.4337	0.4539	0.428	0.0838	0.148	0.1191

## Sheet: Fig 2d
Fig 2d Evaluation of inhibitory efficacy between RNA and DNA based IRS strands
	DNA			RNA
18-1	0.160628	0.161176	0.157194	0.115	0.0984	0.0838
18-2	0.134283	0.167084	0.173254	0.133	0.1318	0.148
18-3	0.152679	0.156393	0.14264	0.1303	0.1494	0.1191

## Sheet: Fig 2e
Fig. 2e.Fluorescence measurements for IRS18-1 targeting FluA.
Time	target+			target-
1	112638	122881	98734	8612	8451	19812
2	113421	123602	100521	8720	8613	19943
3	114205	124386	102998	8834	8702	20035
4	115012	125211	105336	8941	8825	20487
5	115864	126018	107954	9058	8951	20654
6	116233	126447	109023	9184	9073	20836
7	117395	127642	112412	9241	9152	21092
8	118142	128378	114873	9412	9325	21288
9	118901	129168	117032	9531	9444	21401
10	119488	129745	118765	9668	9553	21356
11	120242	130512	120993	9764	9698	21805
12	120978	131231	123124	9897	9812	22074
13	121601	131846	124987	9302	10054	22203
14	122248	132514	126998	9368	10198	22418
15	122918	133143	128851	9451	10276	22598
16	123561	133821	130842	9532	10345	22705
17	124183	134445	132622	9598	10492	22896
18	124799	135012	134487	9694	10611	23002
19	125412	135648	136402	9788	10728	23212
20	125901	136124	137921	9851	10835	23384
21	126498	136772	139622	9926	10879	23564
22	127136	137398	141511	9989	11021	23488
23	127702	137978	143322	11102	11165	23958
24	128334	138653	145198	11212	11276	24098
25	128875	139201	146842	11318	11348	24287
26	129502	139882	148623	11402	11451	24396
27	129904	140261	149891	11512	11578	24512
28	130548	140889	151943	11607	11691	24742
29	131073	141433	153421	11718	11792	24811
30	131642	141982	155178	11814	11895	25011
31	132101	142478	156742	11898	11984	25196
32	132574	142996	158126	11854	11937	25322
33	133105	143518	159892	12121	12096	25474
34	133612	144042	161422	12184	12178	25692
35	134156	144612	163005	12291	12283	25809
36	134622	145118	164468	12356	12344	25975
37	135082	145584	165908	12438	12431	26088
38	135578	146088	167413	12542	12538	26266
39	136047	146573	168908	12631	12641	26401
40	136518	147052	170284	12718	12724	26598
41	136986	147516	171735	12805	12818	26712
42	137421	147943	173062	12886	12893	26854
43	137935	148486	174673	12976	12982	27028
44	138324	148901	175934	13052	13064	27147
45	138821	149408	177498	13138	13145	27302
46	139192	149812	178612	13205	13218	27468
47	139701	150347	180087	13279	13285	27584
48	140032	150698	181102	13364	13358	27712
49	140476	151156	182438	13452	13463	27602
50	140862	151539	183621	13531	13544	27966
51	140593	151214	182755	13618	13605	28112
52	141638	152322	185874	13683	13696	27921
53	142081	152781	187182	13755	13764	28372
54	142468	153152	188336	13821	13834	28496
55	142742	153463	189211	13905	13912	28631
56	143203	153944	190621	13942	13953	28768
57	143608	154351	191873	14028	14034	28895
58	143951	154706	192904	14098	14105	28988
59	144335	155081	194071	14164	14172	29096
60	144498	155226	194612	14221	14236	29205

## Sheet: Fig 2f
Fig. 2f.Fluorescence measurements for IRS18-2 targeting FluA.
Time	target+			target-
1	108632	114891	94762	14288	17312	13574
2	109118	115236	96988	14392	17341	13641
3	109267	115398	97321	14451	17402	13708
4	109703	115982	99045	14532	17468	13772
5	109874	116132	99856	14608	17522	13836
6	110248	116628	101622	14672	17566	13871
7	110612	116981	102904	14739	17518	13932
8	110887	117311	104052	14841	17642	13988
9	111162	117582	105198	14922	17588	14036
10	111356	117843	106042	15011	17741	14078
11	111609	118102	107084	15086	17792	14122
12	111788	118298	107912	15158	17831	14161
13	112044	118541	108982	15231	17874	14202
14	112287	118812	109996	15286	17946	14239
15	112503	119053	110872	15344	17978	14256
16	112714	119304	111874	15361	18012	14305
17	112745	119312	111921	15428	18045	14328
18	113156	119726	113682	15483	18103	14379
19	113392	119961	114642	15544	18178	14401
20	113601	120184	115512	15602	18221	14424
21	113728	120336	116006	15641	18234	14435
22	113971	120611	116972	15686	18322	14462
23	114132	120812	117708	15728	18381	14482
24	114292	120964	118364	15784	18396	14473
25	114506	121214	119204	15832	18474	14522
26	114689	121382	119954	15858	18479	14563
27	114598	121301	119612	15912	18534	14581
28	114701	121402	120012	15946	18522	14577
29	115198	121926	122184	15991	18634	14609
30	115396	122138	122986	16014	18694	14621
31	115548	122302	123586	16044	18753	14642
32	115651	122418	124012	16102	18782	14667
33	115874	122662	124988	16108	18853	14689
34	116052	122843	125722	16154	18888	14701
35	116221	123024	126488	16191	18936	14698
36	116384	123182	127112	16212	18974	14722
37	116521	123336	127724	16242	19028	14740
38	116684	123502	128372	16293	18988	14756
39	116754	123566	128714	16305	19122	14769
40	116962	123792	129668	16349	19096	14792
41	117118	123952	130278	16376	19198	14819
42	117281	124132	130972	16398	19258	14817
43	117452	124302	131742	16431	19311	14834
44	117586	124456	132298	16452	19344	14854
45	117742	124612	132932	16482	19376	14879
46	117881	124761	133568	16499	19438	14905
47	117984	124864	133998	16521	19482	14912
48	118142	125032	134672	16544	19456	14889
49	118284	125176	135302	16578	19542	14924
50	118421	125324	135892	16584	19571	14947
51	118562	125468	136502	16602	19621	14952
52	118701	125602	137108	16624	19678	14981
53	118852	125761	137772	16633	19721	15002
54	118988	125904	138368	16659	19754	15023
55	119132	126052	138998	16684	19801	15011
56	119236	126158	139452	16702	19852	15031
57	119368	126298	140024	16712	19894	15055
58	119494	126428	140548	16726	19932	15066
59	119618	126556	141068	16752	19966	15089
60	119701	126642	141438	16779	20002	15071

## Sheet: Fig 2g
Fig. 2g.Fluorescence measurements for IRS18-3 targeting FluA.
Time/min	target+			target-
1	100873	101642	112317	18217	21163	17892
2	102619	102038	113026	18374	21402	18051
3	104281	102793	113764	18536	21658	18194
4	106112	103457	114398	18627	21873	18421
5	107563	104126	115032	18831	22114	18667
6	109438	104781	115743	18988	22362	18826
7	111274	105392	116384	19132	22611	19033
8	112902	105963	117042	19274	22836	19187
9	114845	106628	117689	19426	23058	19364
10	116437	107183	118251	19561	23291	19511
11	117793	107612	118796	19698	23512	19688
12	119964	108329	119541	19852	23738	19893
13	121486	108877	120088	19996	23961	20027
14	122918	109321	120602	20107	24132	20209
15	124382	109876	121176	20263	24378	20374
16	125847	110361	121742	20391	24596	20541
17	127302	110872	122289	20536	24791	20702
18	128741	111391	122867	20694	24987	20866
19	130184	111862	123411	20807	25193	21032
20	131596	112324	123958	20946	25412	21184
21	132873	112743	124421	21074	25601	21328
22	134229	113181	124973	21211	25817	21493
23	135574	113648	125518	21348	25968	21639
24	136588	113982	125973	21482	26174	21796
25	138093	114493	126552	21617	26381	21957
26	139527	114961	127104	21743	26573	22096
27	140392	115248	127498	21806	26761	22238
28	142063	115826	128079	21961	26968	22374
29	143176	116173	128493	22124	27152	22508
30	144487	116628	129052	22261	27363	22609
31	142978	116104	128497	22376	27521	22762
32	146658	117412	129842	22514	27706	22918
33	147829	117796	130287	22651	27892	23063
34	148351	117952	130719	22768	28083	23188
35	149668	118406	131247	22842	28241	23257
36	151104	118913	131786	23018	28407	23411
37	151962	119173	132201	23142	28596	23546
38	153154	119604	132742	23284	28758	23697
39	154316	119982	133213	23391	28942	23805
40	152582	119341	132684	23463	29097	23918
41	156284	120641	134038	23637	29271	24052
42	157336	120987	134467	23768	29432	24193
43	158071	121261	134906	23877	29506	24308
44	159128	121624	135347	24006	29711	24421
45	160247	121996	135821	24136	29882	24536
46	161018	122247	136189	24249	30063	24662
47	162167	122632	136628	24366	30214	24807
48	162928	122881	137053	24512	30386	24932
49	163892	123192	137492	24626	30541	25051
50	164724	123471	137916	24736	30703	25136
51	165611	123776	138357	24871	30812	25289
52	166502	124063	138768	24956	30942	25361
53	167401	124392	139207	25098	31123	25518
54	168188	124643	139648	25211	31279	25653
55	168914	124894	140012	25346	31433	25532
56	169839	125201	140456	25432	31596	25891
57	170748	125508	140889	25547	31768	26004
58	171489	125762	141278	25658	31936	26126
59	172311	126041	141684	25771	32041	26258
60	173098	126308	142091	25883	32212	26334

## Sheet: Fig 3c-h
Fig 3c-h, Time course measurements of luminescence from the TRACKer for detection of six different respiratory pathogens with and without target RNA: FluA(c), FluB(d), RSV(e), HPIV(f), HrV(g), and SARS-CoV-2(h).
Time/min	FluA+			FluA -				Time/min	FluB+			FluB-				Time/min	RSV+			RSVA-				Time/min	HPIV+			HPIV-				Time/min	HrV+			HrV -				Time/min	SARS-CoV-2+			SARS-CoV-2 -
0	2247000	1915000	2071000	274000	329800	167300		0	1778000	2134400	2066000	160200	266800	26700		0	2314000	2015000	2206500	160200	198400	125800		0	1887000	2093300	2013000	167900	344400	172200		0	2209600	2328000	1998700	192400	213300	265000		0	2059500	2206500	2085600	204300	347600	206800
2	2231000	1912000	2069000	274700	327600	168200		2	1779000	2140000	2049000	161000	267500	26800		2	2282000	1980000	2206500	161000	195600	125800		2	1887000	2093300	2015750	167000	343400	171700		2	2173600	2307600	1994600	190600	212400	264000		2	2070000	2218500	2090400	197800	348400	200900
4	2212000	1892000	2059000	271700	322500	167200		4	1760000	2116800	2030000	160100	264600	26500		4	2257000	1967000	2218500	160100	193500	125300		4	1879500	2098800	2025100	165900	340400	170200		4	2155200	2297400	1993000	188100	211000	261800		4	2106000	2229900	2104200	192400	350700	193600
6	2187000	1876000	2050000	266200	319400	163300		6	1754000	2071200	2020000	156100	258900	25900		6	2241000	1949000	2229900	156100	191100	124800		6	1872000	2083400	2033350	164600	339400	169700		6	2120000	2266800	1988100	187400	208400	259500		6	2100000	2206800	2110200	187800	351700	188800
8	2167000	1853000	2047000	266500	320000	163900		8	1738000	2076000	2000000	157000	259500	26000		8	2210000	1919000	2206800	157000	188800	125600		8	1884000	2102100	2015200	163200	337400	168700		8	2094400	2233200	1983800	183200	206000	258000		8	2098500	2207700	2115000	181600	352500	183600
10	2152000	1843000	2040000	262700	315800	161300		10	1732000	2045600	1989000	154300	255700	25600		10	2192000	1906000	2207700	154300	186100	124400		10	1866000	2094400	2015750	162000	335000	167500		10	2082400	2221800	1979900	183000	203700	255000		10	2083500	2201400	2097000	176600	349500	178500
12	2124000	1821000	2025000	260500	314500	161000		12	1716000	2027200	1983000	153900	253400	25300		12	2170000	1881000	2201400	153900	183800	125400		12	1881000	2074600	2014650	161000	332400	166200		12	2052800	2169600	1977100	180600	201800	251900		12	2073000	2218800	2099400	170700	349900	172600
14	2108000	1801000	2019000	257500	306500	156500		14	1698000	2004800	1959000	149700	250600	25100		14	2148000	1865000	2218800	149700	180700	123400		14	1851000	2064700	2016850	159500	330600	165300		14	2022400	2145600	1969900	177000	198700	249800		14	2073000	2245200	2094000	167000	349000	167200
16	2084000	1785000	2010000	253900	302500	156100		16	1691000	1976800	1946000	149300	247100	24700		16	2132000	1836000	2245200	149300	178400	121600		16	1824000	2049300	1981100	157600	328000	164000		16	2031200	2127000	1961400	176000	196900	247400		16	2052000	2214600	2091000	162500	348500	164000
18	2073000	1764000	2004000	252700	301100	154600		18	1675000	1969600	1925000	148100	246200	24600		18	2116000	1819000	2214600	148100	175900	122900		18	1843500	2036100	1982750	157100	325200	162600		18	1999200	2094600	1957000	172400	194200	244200		18	2052000	2180700	2069400	158100	344900	159800
20	2092000	1789000	2017000	259000	306200	157200		20	1666300	2020800	1914500	150800	252600	25300		20	2147000	1846000	2180700	150800	173800	122600		20	1839000	2018500	1965150	155700	323900	161900		20	1964800	2091000	1952500	170900	192200	242100		20	2029500	2184300	2064000	155000	344000	156800
22	2077000	1776000	2009000	256400	303400	156100		22	1654400	1996800	1899500	149300	249600	25000		22	2118000	1828000	2184300	149300	170600	120300		22	1804500	2000900	1965700	154400	321700	160900		22	1945600	2058000	1946100	167900	189100	239000		22	2050500	2154900	2043000	151100	340500	152200
24	2063000	1757000	2000000	251000	299000	154200		24	1642400	1955200	1884600	147700	244400	24400		24	2105000	1808000	2154900	147700	168900	120700		24	1810500	1980000	1943150	153200	319600	159800		24	1928800	2015400	1941900	165800	187100	235900		24	2038500	2157000	2050200	146600	341700	149000
26	2038000	1744000	1993800	249800	296100	153600		26	1630500	1944800	1869600	146900	243100	24300		26	2084000	1790000	2157000	146900	166400	119800		26	1797000	1965700	1926650	151900	317400	158700		26	1891200	1989000	1935200	163000	184500	233200		26	1981500	2112900	2026800	143700	337800	145100
28	2024000	1733000	1989200	245700	294100	150900		28	1618500	1912800	1854700	144200	239100	23900		28	2062000	1769000	2112900	144200	163800	116700		28	1750500	1953600	1900250	150700	315300	157600		28	1870400	1966800	1930800	161500	182200	230200		28	1959000	2112900	2016600	139700	336100	141200
30	2016000	1716000	1975700	243900	291300	150700		30	1606500	1897600	1839700	144000	237200	23700		30	2053000	1758000	2112900	144000	161800	116300		30	1744500	1934900	1881000	149400	313200	156600		30	1877600	1948800	1925000	160200	180600	227800		30	1975500	2070600	1991400	136700	331900	138600
32	1995000	1703000	1974300	244800	287700	151000		32	1594600	1909600	1824800	145000	238700	23900		32	2034000	1738000	2070600	145000	159600	116300		32	1744500	1920600	1870550	148200	311000	155500		32	1855200	1923000	1924000	156800	178000	225100		32	1962000	2097300	1986000	133100	331000	135200
34	1975000	1685000	1962800	240000	284900	147600		34	1582600	1865600	1809800	140800	233200	23300		34	2012000	1713000	2097300	140800	157100	114800		34	1722000	1898600	1859550	146900	308900	154400		34	1800000	1887000	1915400	155500	176200	222000		34	1948500	2080800	1975200	129700	329200	131800
36	1955000	1672000	1959600	239100	282900	145800		36	1570700	1859200	1794900	139100	232400	23200		36	2005000	1702000	2080800	139100	155500	113800		36	1707000	1900800	1844150	145600	306700	153400		36	1822400	1876800	1913100	152800	173700	220200		36	1929000	2055000	1948200	127200	324700	128200
38	1953000	1659000	1950200	239300	276500	144600		38	1558700	1863200	1779900	138200	232900	23300		38	1983000	1684000	2055000	138200	153400	112000		38	1680000	1864500	1822150	144400	304600	152300		38	1801600	1838400	1907200	151300	171700	217200		38	1893000	2025600	1932600	123800	322100	125400
40	1960000	1671000	1958100	238900	282900	147000		40	1546800	1860000	1765000	140600	232500	23200		40	2003000	1701000	2025600	140600	151300	111300		40	1669500	1852400	1795750	143100	302500	151200		40	1784800	1818000	1900100	148000	169500	214800		40	1885500	1995300	1916400	122200	319400	124400
42	1941000	1656000	1956500	238700	278100	146000		42	1534800	1856000	1750000	139300	232000	23200		42	1980000	1690000	1995300	139300	149200	111200		42	1668000	1842500	1789150	141900	300300	150200		42	1754400	1801800	1896700	148000	168200	211800		42	1858500	2004300	1895400	119800	315900	120400
44	1931000	1642000	1948000	234100	277900	144400		44	1522800	1821600	1735000	138000	227700	22800		44	1971000	1663000	2004300	138000	147800	110500		44	1657500	1816100	1778700	140600	298200	149100		44	1749600	1765200	1889200	145200	166200	209100		44	1848000	1972200	1885800	116500	314300	118300
46	1913000	1631000	1940800	233200	275500	144200		46	1510900	1812800	1720100	137600	226600	22700		46	1951000	1651000	1972200	137600	145500	108900		46	1633500	1791900	1756700	139400	296000	148000		46	1732000	1751400	1882800	144700	163400	207500		46	1842000	1972500	1875000	113800	312500	116200
48	1898000	1621000	1932500	232900	271700	141300		48	1498900	1812800	1705100	135000	226600	22700		48	1931000	1633000	1972500	135000	143500	108300		48	1624500	1779800	1745150	138100	293900	147000		48	1710400	1737600	1882000	141700	162200	205000		48	1831500	1948500	1854600	112200	309100	113200
50	1891000	1606000	1924500	230600	271400	141300		50	1487000	1795200	1690200	135100	224400	22400		50	1924000	1626000	1948500	135100	142100	106100		50	1591500	1753400	1727550	136900	291800	145900		50	1676800	1716000	1880100	139800	160000	201900		50	1800000	1942800	1846200	109400	307700	111800
52	1873000	1594000	1920600	227400	268700	141300		52	1475000	1768800	1675200	135000	221100	22100		52	1909000	1607000	1942800	135000	140600	104800		52	1572000	1756700	1705000	135600	289600	144800		52	1676800	1683600	1874300	138800	157800	200200		52	1777500	1906500	1832400	107000	305400	108500
54	1858000	1585000	1917400	225700	265000	139300		54	1463100	1753600	1660300	132800	219200	21900		54	1901000	1597000	1906500	132800	138600	104800		54	1572000	1716000	1693450	134400	287500	143700		54	1667200	1672800	1870600	136800	156300	198200		54	1771500	1865100	1791000	105200	298500	107100
56	1844000	1574000	1908200	223200	264900	138700		56	1451100	1736000	1645300	132500	217000	21700		56	1880000	1577000	1865100	132500	137100	103500		56	1552500	1707200	1677500	133100	285300	142700		56	1642400	1662000	1866900	135400	154200	196000		56	1743000	1866600	1791000	102600	298500	104000
58	1826000	1554000	1900500	222600	262600	137500		58	1439100	1731200	1630400	131300	216400	21600		58	1868000	1570000	1866600	131300	135000	100800		58	1512000	1679700	1668700	131800	283200	141600		58	1630400	1651200	1862300	134600	152800	193600		58	1735500	1869300	1783800	100600	297300	101700
60	1842000	1571000	1910300	222400	264100	137000		60	1427200	1732800	1615400	131200	216600	21700		60	1876000	1577000	1869300	131200	133800	101900		60	1528500	1676400	1655500	130600	281100	140500		60	1613600	1640400	1858600	132800	151500	191100		60	1710000	1810500	1761000	98900	293500	100800

## Sheet: Fig 4a-f
Fig 4a-f, Blue luminescence generated by TRACKer after incubation with different concentrations of FluA, FluB,RSV,HPIVs,HrV and SARS-CoV-2
Control	100	101	102	103	104	105	106	107
247000	537000	715000	1119000	1366000	1468000	1676000	1795000	1863000
369000	409000	632000	1139000	1279000	1419000	1586000	1713000	1869000
436000	436000	614000	1189000	1314000	1406000	1669000	1828000	1859000
202000	204000	854000	909000	1244000	1275000	1654000	1749000	1763000
209000	208000	654000	1056000	1186000	1364000	1596000	1701000	1918000
Control	100	101	102	103	104	105	106	107
208000	520000	789000	1184000	1402000	1537000	1704000	1728000	1878000
408000	250000	809000	1272000	1390000	1540000	1655000	1714000	1776000
208000	195000	526000	1170000	1387000	1634000	1615000	1710000	1770000
320000	320000	609000	930000	1191000	1457000	1430000	1550000	1557000
197000	608000	689000	1020000	1212000	1579000	1567000	1607000	1638000
Control	100	101	102	103	104	105	106	107
218000	235000	518000	1180000	1625000	1698000	1768000	1796000	1826000
198000	218000	601000	1103000	1429000	1678000	1790000	1765000	1820000
178000	293000	701000	1082000	1321000	1697000	1705000	1792000	1895000
310000	520000	788000	1258000	1558000	1779000	1814000	1996000	2086000
200000	202000	359000	893000	1491000	1596000	1634000	1669000	1778000
control	100	101	102	103	104	105	106	107
123000	255000	772000	1167000	1387000	1559000	1677000	1689000	1757000
203000	438000	751000	1154000	1335000	1463000	1670000	1690000	1751000
175000	331000	733000	1114000	1370000	1409000	1607000	1676000	1833000
263000	415000	713000	1060000	1474000	1493000	1690000	1906000	1962000
211000	402000	694000	1022000	1421000	1438000	1617000	1814000	1923000
control	100	101	102	103	104	105	106	107
208000	368000	565000	1165000	1385000	1620000	1735000	1723000	1961000
311000	366000	525000	1068000	1387000	1559000	1677000	1689000	1857000
211000	466000	479000	1162000	1371000	1464000	1670000	1690000	1951000
361000	256000	699000	899000	1228000	1365000	1601000	1891000	1765000
403000	233000	405000	1001000	1451000	1770000	1801000	1602000	2115000
control	100	101	102	103	104	105	106	107
123000	206000	529000	1214000	1412000	1557000	1621000	1836000	2020000
143000	268000	545000	1134000	1403000	1551000	1720000	1826000	1995000
163000	236000	495000	1182000	1356000	1549000	1763000	1829000	1885000
258000	203000	635000	853000	1172000	1374000	1515000	1537000	1974000
298000	340000	783000	998000	1265000	1405000	1597000	1701000	1968000

## Sheet: Fig 4g
Fig 4g, TRACKer‘s specificity for FluA. With luminescence normalized to FluA (100%), Mismatched FluA and other respiratory viruses (FluB, RSV, HPIVs, HRV, and SARS-CoV-2) were examined.NC represents negative control.
NC	SARS-CoV-2	HrV	HPIV	RSV	FluB	FluA	7	14	21	28	35
2.24444	10.7778	9.77778	4.52222	8.08889	3.55556	100	39.5	53.57	62.49	39	29.19
3.71111	11.1222	10.0889	7.92222	10.2889	12.7667	100	43.61	55.59	65.23	36.58	27.91
8.73333	17.5	10.4111	6.95556	7.75556	5.93333	100	47.03	57.94	69.44	33.81	33.73

## Sheet: Fig 4h
Fig 4h, TRACKer’s crossreactivity. We cross-assessed six U-TRACKer for FluA,FluB,RSV,HPIVs,HrV and SARS-CoV-2 against each target. Normalized RLU values (R/R0) are displayed, where R stands for RLU of non-cognate targets and R0 of fully orthogonal conditions.
NC	FluA	FluB	RSV	HPIV	HrV	SARS-CoV-2
6.7	8.9	10.4	11.5	12.7	15.6	14.1
12.02	100	19.7	18.8	14.07	17.28	13.2
11.3	15.6	100	19	11.2	12.4	11.8
9.8	14.5	12.4	100	12.5	13.4	19.1
12.3	16.7	15.5	11.4	100	16.4	10.2
11.4	19.4	14.5	12.4	13.4	100	9.4
9.9	11.3	13.4	15.6	14.6	17.2	100

[truncated: 29 more sheets: Fig 5b, Fig 5c, Fig 5d, Fig 5e, Fig 5f, Fig 6d, Fig 6e, Fig 6f, Supplementary Fig 3, Supplementary Fig 10, Supplementary Fig 11d, Supplementary Fig 11e, Supplementary Fig 12b, Supplementary Fig 12c, Supplementary Fig 12d, Supplementary Fig 12e, Supplementary Fig 14, Supplementary Fig 17, Supplementary Fig 18, Supplementary Fig 19 …]
